# Supplementary material for: Good-Quality mHealth Apps for Endometriosis Care: Systematic Search
Source: J Med Internet Res. 2025 Feb 7;27:e49654. doi: 10.2196/49654 (PMC11845897; doi:10.2196/49654)
Supplement: Multimedia Appendix 2 [file jmir_v27i1e49654_app2.xlsx]

## Sheet: Sheet1
Name	Hyperlink	Developer	Version	Stated purpose	Target audience	Category	Country of origin	Last updated	User rating (out of 5)
QENDO	https://apps.apple.com/au/app/qendo/id1514681675	Endometriosis Association QLD INC	1.7.5	The QENDO app offers customisable support you to journal, track, organise, understand and communicate with your team. You can track flares, export reports for health providers, share information, seek support during flares. Record and track, we’ve got your back.	People living with endometriosis, adenomyosis and pelvic pain	Symptom tracker	Australia	1st Sept 2022	4.4
Bearable	https://play.google.com/store/apps/dev?id=8979963710425634832&hl=en_US	Bearable Ltd	Not available	Bearable was launched to help people to understand the impact of different treatments and medications on common health issues.	Anyone who wants to track their symptoms, habits and its effect on their lives	Symptom tracker	United Kingdom	Not available	4.4
Luna for Health	https://play.google.com/store/apps/details?id=com.hdsi.luna&hl=en_AU	HDSI	2.5.1	Luna is an app for endometriosis diagnosis and support.	People living with endometriosis	Symptom tracker	Not available	16th Oct 2024	Not available
Matlida Health	https://apps.apple.com/au/app/matilda/id6449485262	Matilda Health Pty Ltd.	Not available	Matilda is a leading endometriosis digital health platform co-designed with expert clinicians, researchers, and people with endometriosis, for people with confirmed or suspected endometriosis. Matilda is an all-in-one solution revolutionising the non-surgical, non-pharmacological care of endometriosis.	People living with endometriosis	Symptom tracker	Australia	Not available	Not available
Branch Health: Pain Management (previously known as Ouchie: your pain management companion)	https://play.google.com/store/apps/details?id=com.ouchie	Upside Health	5.5.1	Branch Health helps take control of chronic pain through data, social support, and rewards. Branch Health was created for pain patients by pain patients with input from best-in-class doctors and pain specialists. If you live with lower back pain, neck pain, knee pain, migraines, fibromyalgia, CRPS, Crohn's Disease, endometriosis, arthritis, lupus, nerve pain related to sciatica, or more, Branch H…	People living with chronic pain including pelvic pain and endometriosis	Symptom tracker	Not available	1st Nov 2023	Not available
Charli	https://apps.apple.com/au/app/charli-health/id6479275179	Lucid Labs Pty Ltd	1.8.0	Developed by leading medical experts with women for women, CHARLI is the first Australian health app to empower Australians to take charge of their health and well-being. From before your first period, to your last and beyond, through sexual health, fertility, pregnancy, and peri-menopause, pain and endometriosis.	People living with endometriosis. Can be used for sexual, fertility, pregnancy and peri-menopausal wellness.	Symptom tracker	Australia	13th Oct 2024	4.5
Flutter	https://apps.apple.com/au/app/flutter-period-tracker-and-endometriosis-journal/id1094193373	Endometriosis Foundation of America	Not available	Flutter is the app for painful periods. As a woman your body is important to you, take care of it with the Flutter Health app for women. This life-changing app is a day-to-day period tracker and health management system all in one and was created with features convenient for women.	People living with endometriosis	Symptom tracker	United States of America	Not available	Not available
Ground Floor Kegels	https://apps.apple.com/au/app/ground-floor-beyond-kegels/id6449748845	Digital Physio Ltd	1.0.8	Our mission is to help women overcome the daily despair and hopelessness of dealing with pelvic pain issues. Ground Floor App is the solution for those who can't access proper care due to high costs, limited specialist availability, time constraints, taboos, and shame.	People living with chronic pelvic pain	Pelvic pain assessment tool	Not available	14th Aug 2024	Not available
Frendo	https://play.google.com/store/apps/details?id=com.devensis.frendo&hl=en_AU	Your Friendo Ltd	1.24	Track your symptoms, activities and medications to receive insights endometriosis patterns.	People living with endometriosis	Symptom tracker	United Kingdom	16th Apr 2024	Not available
Uterinekind App	https://apps.apple.com/us/app/uterinekind-app/id6446996869	Uterinekind Inc	1.1	Free period & full-body symptom tracker, symptom summary report for your doctor, and comprehensive, accurate content on endometriosis, fibroids, PCOS, PMDD, and more.	People living with endometriosis, fibroids, PCOS, PMDD and other conditions	Symptom tracker	United States of America	13th Apr 2023	5
Phendo	https://play.google.com/store/apps/details?id=com.appliedinformaticsinc.phendo	Citizen Endo	3.0.19	Phendo is a research app designed to transform the way individuals living with endometriosis understand and manage their condition, while contributing invaluable data to advance scientific research in the field.	People living with endometriosis	Symptom tracker	United States of America	23rd Oct 2024	Not available
#Enzian	https://apps.apple.com/us/app/enzian/id6449304239	Stiftung Endometriose Forschung	1.2.1	Enzian is an essential tool for accurate endometriosis classification. The app takes you step-by-step through the #Enzian classification and guides you with instructive videos and clear illustrations (complete description from the desktop search).	Clinicians	Endometriosis classification tool	Austria	21st Nov 2023	Not available
Endometrix	https://apps.apple.com/au/app/endometrix/id1449104048	Endometrix	Not available	Endometrix empowers people with science-backed insights into how endometriosis or chronic pelvic pain personally affects you. Visualize all of the data tracked with our Today’s Symptom Average, Calendar, or Data Overview features to help communicate how endometriosis personally affects you with your loved ones or your chosen healthcare provider.	People living with endometriosis and chronic pelvic pain	Symptom tracker	Sweden	Not available	Not available
AAGL Endo Classification	https://apps.apple.com/au/app/aagl-endo-classification/id1592383297	Medicina	1.0.3	Assists in classifying endometriosis	Clinicians	Endometriosis classification tool	Spain	5th Apr 2023	Not available
Pelvic pain chronicles	https://apps.apple.com/au/app/pelvic-pain-chronicles/id1486317155	M.I.S. Connection, LLC	1.5.9	Pelvic Pain Chronicles allow users to track and monitor their pelvic pain symptoms and progression of the disease over various periods of time. Intuitive interface, visual and graphic tracking of Pelvic Pain symptoms, and ability to enter information for future references.	People living with chronic pelvic pain	Symptom tracker	Not available	12th Jun 2021	Not available
Endo Fertility	https://apps.apple.com/us/app/endo-fertility/id6446618291	The Endo Fertility Specialist Ltd	3.11.13	Learn how to thrive and conceive with endometriosis.The Endo Fertility App brings to you courses and coaching expertise to help you thrive and conceive with endometriosis.	People facing fertility issues due to endometriosis	Fertility coaching program	Not available	9th Oct 2024	Not available
Nezhat – Endometriosis Advisor	https://apps.apple.com/au/app/nezhat-endometriosis-advisor/id1478526317	Inframatic LLC	1.7.2	Do you suffer from painful periods? Have you been diagnosed with "no reason" infertility?Use Endometriosis Advisor to find out your likelihood for having endometriosis.	People expereincing painful periods or unexplained infertlity	Endometriosis screening tool	United States of America	14th Sept 2023	Not available
Bladder Problems	https://apps.apple.com/uy/app/bladder-problems-daily-log/id1582146992	Fitric	Not available	This app helps in recording the characteristics and changes of pelvic pain can help to improve overall management.	People expereincing pelvic pain	Symptom tracker	Not available	Not available	Not available
MyEndoApp	https://play.google.com/store/apps/details?id=com.hdsi.myendoapp	HDSI	1.0.3	MyEndoApp is a unique digital tool to tackle endometriosis.MyEndoApp enables people to record and easily access health data, tests, treatments, appointments, optimise contacts with healthcare porfesionals It also enables endometriosis screening through a pre-diagnostic test called the "Preditest"	People experiencing symptoms of or living with endometriosis	Symptom tracker. Also offers an endometriosis screening test	Canada	16th July 2019	Not available
