# Supplementary material for: Good-Quality mHealth Apps for Endometriosis Care: Systematic Search
Source: J Med Internet Res. 2025 Feb 7;27:e49654. doi: 10.2196/49654 (PMC11845897; doi:10.2196/49654)
Supplement: Multimedia Appendix 3 [file jmir_v27i1e49654_app3.xlsx]

## Sheet: Sheet1
Name	Usability	Visual design	User Engagement	Content	Therapeutic Persuasiveness	Therapeutic alliance	General Subjective Evaluation	Final Score
QENDO	4.67	4.5	4.8	4.38	4.21	4.33	4	4.36
Bearable	4.5	4.5	4.4	4	4.29	4	4.5	4.23
Luna for Health	4.17	4.67	4.1	3.88	4.14	3.5	3.5	4.03
Matlida Health	5	4.83	4.6	4	3.64	4.5	4.17	3.96
Branch Health: Pain Management (previously known as Ouchie: your pain management companion)	4	4.17	3.7	3.5	3.71	3.67	2.83	3.67
Charli	4	3.33	3.4	4.13	3.36	3.5	2.83	3.52
Flutter	2.83	3.17	3.4	4.25	3.43	3.83	3.33	3.49
Ground Floor Kegels	4.5	3.67	3.7	4.13	3.21	3.5	3.17	3.49
Frendo	4.33	4.17	3.9	3.63	3.36	3.17	3.17	3.49
Uterikind	4	4	3.5	3.75	3.36	3.67	3.33	3.48
Phendo	4	4.17	3.2	3.88	3.5	2.83	3	3.45
#Enzian	4.33	4.17	4.1	4.13	3.07	2.17	3.5	3.37
Endometrix	3.5	2.83	3.2	3.63	3.29	2.5	2.67	3.26
AAGL Endo Classification	4.33	3.33	3.6	3.5	2.43	2.5	3.5	2.84
Pelvic pain chronicles	2.83	3.83	3	3.5	2.36	2.67	2.67	2.73
Endo Fertility	3.67	3.5	3.1	3	2.29	3.17	3	2.64
Nezhat – Endometriosis Advisor	4.5	4.17	3.5	2.63	2.14	2.83	2.83	2.56
Bladder Problems	2.83	2.67	2.7	2.75	2.29	2.33	2	2.53
MyEndoApp	3.5	3.5	3.1	1.5	1.07	1.83	2.33	1.56
